# Supplementary material for: RGD-Functionalized Hydrogel Supports the Chondrogenic Commitment of Adipose Mesenchymal Stromal Cells
Source: Gels. 2022 Jun 15;8(6):382. doi: 10.3390/gels8060382 (PMC9222613; doi:10.3390/gels8060382)
Supplement: Supplementary file 1 [file gels-08-00382-s001.zip]

Archive with 1 entries (1 files):
- gels-1761470-supplementary.pdf
